# Supplementary material for: Fish Collagen Peptides Protect against Cisplatin-Induced Cytotoxicity and Oxidative Injury by Inhibiting MAPK Signaling Pathways in Mouse Thymic Epithelial Cells
Source: Mar Drugs. 2022 Mar 28;20(4):232. doi: 10.3390/md20040232 (PMC9032569; doi:10.3390/md20040232)
Supplement: Supplementary file 1 [file marinedrugs-20-00232-s001.zip]

Archive with 1 entries (1 files):
- marinedrugs-1623944-supplementary.pdf
